# Supplementary material for: Heritability of Subcortical Grey Matter Structures
Source: Medicina (Kaunas). 2022 Nov 21;58(11):1687. doi: 10.3390/medicina58111687 (PMC9696305; doi:10.3390/medicina58111687)
Supplement: Supplementary file 1 [file medicina-58-01687-s001.zip]

Archive with 2 entries (2 files):
- SupplementS1.pdf
- TableS1.pdf
